# Supplementary material for: Muscle Mitochondrial Oxidative Capacity and Cognitive Decline Over up to a Decade: Sex Differences
Source: Aging Cell. 2026 Jul 21;25(8):e70637. doi: 10.1111/acel.70637 (PMC13387736; doi:10.1111/acel.70637)
Supplement: Supplementary file 1 — Table S1: Sex differences in a panel of 64 clinical markers. Table S2a: Associations between mitochondrial oxidative capacity and cognitive function in the absence of cognitive impairment and dementia. Table S2b: Associations between mitochondrial oxidative capacity and cognitive function with additional covariate adjustment. Table S3a: Mediation effects of 64 clinical markers on the association between mitochondrial oxidative capacity and cognitive composite score in men. Table S3b: Mediation effects of 64 clinical markers on the association between mitochondrial oxidative capacity and longitudinal changes in cognitive composite score in men. Table S3c: Mediation effects of 64 clinical markers on the association between mitochondrial oxidative capacity and cognitive composite score in women. Table S3d: Mediation effects of 64 clinical markers on the association between mitochondrial oxidative capacity and longitudinal changes in cognitive composite score in women. [file ACEL-25-e70637-s001.xlsx]

## Sheet: Content
Table of content
Supplementary Table 1. Sex differences in a panel of 64 clinical markers
Supplementary Table 2a. Associations between mitochondrial oxidative capacity and cognitive function in the absence of cognitive impairment and dementia
Supplementary Table 2b. Associations between mitochondrial oxidative capacity and cognitive function with additional covariate adjustment
Supplementary Table 3a. Mediation effects of 64 clinical markers on the association between mitochondrial oxidative capacity and cognitive composite score in men
Supplementary Table 3b. Mediation effects of 64 clinical markers on the association between mitochondrial oxidative capacity and longitudinal changes in cognitive composite score in men
Supplementary Table 3c. Mediation effects of 64 clinical markers on the association between mitochondrial oxidative capacity and cognitive composite score in women
Supplementary Table 3d. Mediation effects of 64 clinical markers on the association between mitochondrial oxidative capacity and longitudinal changes in cognitive composite score in women

## Sheet: STable1
Supplementary Table 1. Sex differences in a panel of 64 clinical markers	Men			Women
Clinical marker	mean	SD	n	Mean	SD	n	p_value
A/G RATIO	1.26842	0.218073	209	1.21632	0.216993	291	0.00857324
ALBUMIN (g/dL)	3.72344	0.294298	209	3.71065	0.279143	291	0.624544
ALKALINE PHOSPHATASE (u/L)	71.9282	20.2909	209	79.0189	21.5536	291	0.000195635
ALT (SGPT) (u/L)	27.6077	9.51513	209	24.6409	10.1528	291	0.000894748
AST (SGOT) (u/L)	21.61	7.1092	209	19.945	7.23131	291	0.0106519
BUN (mg/dL)	18.4426	4.59322	209	16.8505	4.83477	291	0.000207701
CALCIUM (mg/dL)	8.8378	0.389226	209	9.01031	0.394025	291	1.59902e-06
CHLORIDE (mmol/L)	105.541	2.81301	209	105.828	2.7439	291	0.255385
CHOLESTEROL (mg/dL)	167.718	32.7995	209	194.624	37.7808	291	2.66912e-16
CO2 (mmol/L)	27.9498	2.47752	209	28.1838	2.0922	291	0.267324
CPK (u/L)	136.053	99.9355	209	113.978	75.3564	291	0.00745084
CREATININE, SERUM (mg/dL)	1.01414	0.210129	209	0.792887	0.174822	291	3.21297e-30
CREATININE RANDOM (mg/dL)	92.4406	39.6433	208	55.2231	29.4927	284	4.88455e-26
CRP (ug/mL)	2.61737	3.83162	207	2.73646	4.34654	291	0.746747
DIRECT BILIRUBIN (mg/dL)	0.184734	0.064731	207	0.149448	0.0559863	290	6.45172e-10
ABS EOSINOPHILS	0.20622	0.132685	209	0.193814	0.129839	291	0.298702
ESR (mm/hr)	9.27885	9.59766	208	15.763	14.6824	289	5.1915e-09
FERRITIN (ng/mL)	117.631	93.2976	209	81.9347	66.8444	291	3.27636e-06
FOLATE (ng/mL)	23.0285	10.8032	209	23.4779	11.8758	290	0.660333
FREE T3 (pg/mL)	2.85821	0.464752	209	2.74354	0.375005	291	0.00343202
FREE T4 (ng/mL)	0.998445	0.139997	209	1.01426	0.151893	291	0.229864
GGT (u/L)	34.7751	23.2754	209	28.9588	24.8621	291	0.00766249
GLOBULIN (g/dL)	2.99928	0.420693	209	3.11821	0.476186	291	0.00334054
GLUCOSE (mg/dL)	96.9617	22.8996	209	89.4588	10.5841	291	1.48718e-05
HEMOGLOBIN (g/dL)	14.0464	1.08933	209	13.007	1.0867	291	2.5031e-23
HBA1C (%)	5.86842	0.800095	209	5.75293	0.421892	290	0.0578102
HEMATOCRIT (%)	41.1361	3.09073	209	38.9077	3.1582	291	2.45689e-14
HDL-CHOLESTEROL (mg/dL)	55.5048	14.4988	209	71.3247	18.2332	291	1.59456e-24
IL6 (pg/mL)	6.33464	11.2129	207	4.24061	3.64468	291	0.0101548
IL6SR (pg/mL)	41478.1	18883.7	207	40491.5	22670.9	291	0.597585
IRON (ug/dL)	90.4569	29.492	209	84.1117	24.9567	291	0.0118672
IRON SATURATION (%)	29.7847	10.0262	209	26.5722	8.18219	291	0.000161526
LDH (u/L)	172.297	28.8774	209	183.072	31.1393	291	7.91839e-05
LDL-CHOLESTEROL (mg/dL)	91.4713	28.7405	209	104.663	32.0669	291	1.92159e-06
ABS LYMPHOCYTES	1.90072	1.48562	209	2.01838	0.617068	291	0.28111
MAGNESIUM (mg/dL)	1.94306	0.225666	209	1.99656	0.209898	291	0.00738654
MCH (pg/dL)	31.0964	1.85218	209	30.2067	1.97203	291	3.74509e-07
MCHC (g/dL)	34.1531	0.958929	209	33.4357	0.905516	291	4.68459e-16
MCV (fL)	91.0335	4.82159	209	90.3074	4.83345	291	0.0977753
ABS MONOCYTES	0.624641	0.50889	209	0.49622	0.159804	291	0.000506928
MPV (fL)	10.6727	0.900212	209	10.6352	0.939376	290	0.651882
ABS NEUTROPHILS	3.10383	1.26171	209	2.92285	1.17856	291	0.104712
% BASOPHILS	0.51555	0.332473	209	0.577663	0.367774	291	0.0493752
% EOSINOPHILS	3.70024	2.25197	209	3.40086	1.8734	291	0.117031
% LYMPHOCYTES	32.0002	10.0187	209	36.3309	9.02982	291	9.96029e-07
% MONOCYTES	10.5962	3.4515	209	8.92182	2.51619	291	5.81414e-09
% NEUTROPHILS	52.9605	10.5691	209	50.5835	9.37019	291	0.00967117
PLATELETS	193.292	43.7135	209	238.521	64.8366	291	4.05233e-19
POTASSIUM (mmol/L)	4.03278	0.302219	209	4.00859	0.268383	291	0.355849
RBC (10**6/mm2)	4.53275	0.42756	209	4.31876	0.39261	291	2.12407e-08
RDW (%)	13.5103	0.770272	209	13.6593	0.939442	291	0.052423
RETICULOCYTES	1.23756	0.442011	209	1.19364	0.372784	291	0.243264
SODIUM (mmol/L)	140.342	2.48243	209	140.637	2.2667	291	0.174457
TOTAL BILIRUBIN (mg/dL)	0.677751	0.260538	209	0.554639	0.25955	291	2.74828e-07
TOTAL PROTEIN (g/dL)	6.72416	0.478582	209	6.82887	0.495332	291	0.0178284
TOTAL T4 (ug/dL)	8.27057	1.84128	209	8.8421	1.81866	291	0.000634425
TRANSFERRIN (TOTAL IRON BINDING CAP) (ug/dL)	308.653	44.4273	209	320.794	41.7235	291	0.0021235
TRIGLYCERIDES (mg/dL)	102.651	53.0002	209	93.1168	41.7054	291	0.0311186
TSH	2.53246	1.16733	209	2.78102	2.37222	291	0.122875
URIC ACID (mg/dL)	5.17632	1.10411	209	4.44742	1.03131	291	4.1433e-13
VIT B12 (pg/mL)	599.249	382.579	209	742.576	631.274	291	0.00173103
VIT D-25 H3 (ng/mL)	33.788	11.1028	209	38.0656	15.4294	291	0.000343516
VIT D-25 TOT (ng/mL)	34.3258	10.9302	209	39.2784	15.0027	291	2.33952e-05
WBC (10**3/mm2)	5.79373	1.77346	209	5.67158	1.53883	291	0.422902

## Sheet: STable2a
Supplementary Table 2a. Associations between mitochondrial oxidative capacity and cognitive function in the absence of cognitive impairment and dementia
	Overall sample (n=491)		Sex – specific
	Model 1:	Model 2:	Men	Women
	sex-adjusted	kPCr-sex interaction	(n=201)	(n=290)
Cross-sectional	β (SE), p	β (SE), p	β (SE), p	β (SE), p
Composite score	0.0684 (0.0218), 0.002	0.0193 (0.0427), 0.651	0.0791 (0.0317), 0.013	0.0598 (0.0294), 0.043
MMSE	0.0418 (0.0434), 0.336	0.1267 (0.0844), 0.134	0.1098 (0.0622), 0.078	-0.0169 (0.0587), 0.774
CVLT	0.0154 (0.0424), 0.717	0.1122 (0.0828), 0.176	0.0761 (0.0616), 0.218	-0.0361 (0.0569), 0.526
TMT-A	0.0911 (0.0408), 0.026	0.0254 (0.0800), 0.751	0.1051 (0.0592), 0.077	0.0797 (0.0552), 0.150
Delta TMT	0.0701 (0.0432), 0.105	-0.0130 (0.0843), 0.877	0.0659 (0.0624), 0.291	0.0789 (0.0581), 0.175
Card Rotation	0.1280 (0.0461), 0.006	0.0514 (0.0901), 0.568	0.1563 (0.0669), 0.020	0.1048 (0.0622), 0.093
Letter fluency	0.1301 (0.0446), 0.004	0.0122 (0.0872), 0.889	0.1371 (0.0648), 0.035	0.1249 (0.0602), 0.038
Category fluency	0.0894 (0.0426), 0.036	0.0208 (0.0833), 0.803	0.1007 (0.0619), 0.104	0.0799 (0.0575), 0.165
DSST	0.0817 (0.0424), 0.055	0.0100 (0.0829), 0.904	0.0874 (0.0613), 0.155	0.0774 (0.0575), 0.179
Dommean	0.0702 (0.0341), 0.040	0.0213 (0.0668), 0.750	0.0815 (0.0495), 0.100	0.0603 (0.0461), 0.192
NDommean	0.0064 (0.0371), 0.864	-0.0741 (0.0724), 0.307	-0.0328 (0.0537), 0.542	0.0413 (0.0500), 0.409
	Model 1:	Model 2:	Men	Women
	sex-adjusted	kPCr-sex-interval interaction	(n=201)	(n=290)
Longitudinal	β (SE), p	β (SE), p	β (SE), p	β (SE), p
Composite score	-0.0013 (0.0019), 0.488	0.0064 (0.0037), 0.085	0.0020 (0.0027), 0.452	-0.0043 (0.0026), 0.092
MMSE	0.0001 (0.0056), 0.993	0.0063 (0.0110), 0.567	0.0031 (0.0079), 0.697	-0.0033 (0.0079), 0.679
CVLT	-0.0075 (0.0053), 0.163	-0.0037 (0.0106), 0.730	-0.0094 (0.0077), 0.225	-0.0057 (0.0073), 0.434
TMT-A	-0.0067 (0.0056), 0.234	0.0066 (0.0111), 0.552	-0.0033 (0.0080), 0.679	-0.0099 (0.0078), 0.204
Delta TMT	-0.0008 (0.0054), 0.884	0.0343 (0.0107), 0.001	0.0164 (0.0076), 0.031	-0.0180 (0.0076), 0.018
Card Rotation	0.0007 (0.0035), 0.838	0.0094 (0.0069), 0.173	0.0055 (0.0050), 0.267	-0.0039 (0.0049), 0.422
Letter fluency	0.0037 (0.0040), 0.361	0.0081 (0.0079), 0.306	0.0079 (0.0057), 0.170	-0.0002 (0.0055), 0.967
Category fluency	-0.0040 (0.0043), 0.349	0.0003 (0.0084), 0.975	-0.0039 (0.0061), 0.526	-0.0041 (0.0059), 0.483
DSST	0.0052 (0.0039), 0.187	0.0106 (0.0078), 0.173	0.0107 (0.0056), 0.058	0.0001 (0.0054), 0.984
Dommean	-0.0078 (0.0045), 0.080	-0.0029 (0.0089), 0.747	-0.0093 (0.0064), 0.146	-0.0065 (0.0062), 0.299
NDommean	0.0024 (0.0046), 0.601	0.0142 (0.0090), 0.116	0.0097 (0.0065), 0.136	-0.0045 (0.0064), 0.480

## Sheet: STable2b
Supplementary Table 2b. Associations between mitochondrial oxidative capacity and cognitive function with additional covariate adjustment
		Overall sample (n=506)		Sex – specific
		Model 1:	Model 2:	Men	Women
		sex-adjusted	kPCr-sex interaction	(n=212)	(n=294)
Cross-sectional		β (SE), p	β (SE), p	β (SE), p	β (SE), p
Composite score	Basic adjustment	0.0897(0.0231), <0.001	0.0459 (0.0450), 0.308	0.1143 (0.0332), 0.001	0.0684 (0.0313), 0.029
	add Physical activity	0.0857 (0.0238), <0.001	0.0556 (0.0453), 0.220	0.1161 (0.0342), 0.001	0.0605 (0.0316), 0.056
	add APOE ε4 status	0.0931 (0.0235), <0.001	0.0617 (0.0457), 0.178	0.1264 (0.0339), <0.001	0.0647 (0.0317), 0.042
	add vascular conditions	0.0822 (0.0229), <0.001	0.0475 (0.0445), 0.286	0.1077 (0.0329), 0.001	0.0602 (0.0310), 0.053
	add race	0.0467 (0.0226), 0.039	0.0750 (0.0427), 0.079	0.0859 (0.0316), 0.007	0.0109 (0.0305), 0.721
	add all above	0.0508 (0.0237), 0.033	0.0902 (0.0439), 0.040	0.0997 (0.0334), 0.003	0.0095 (0.0311), 0.761
		Model 1:	Model 2:	Men	Women
		sex-adjusted	kPCr-sex-interval interaction	(n=212)	(n=294)
Longitudinal		β (SE), p	β (SE), p	β (SE), p	β (SE), p
Composite score	Basic adjustment	0.0012 (0.0027), 0.670	0.0110 (0.0054), 0.042	0.0070 (0.0040), 0.077	-0.0040(0.0037), 0.284
	add Physical activity	0.0003 (0.0028), 0.920	0.0111 (0.0054), 0.042	0.0063 (0.0041), 0.125	-0.0048 (0.0038), 0.201
	add APOE ε4 status	0.0007 (0.0028), 0.797	0.0110 (0.0055), 0.046	0.0067 (0.0041), 0.103	-0.0044 (0.0038), 0.247
	add vascular conditions	0.0008 (0.0028), 0.768	0.0111 (0.0054), 0.041	0.0067 (0.0040), 0.092	-0.0044 (0.0037), 0.242
	add race	-0.0007 (0.0028), 0.804	0.0121 (0.0054), 0.025	0.0056 (0.0040), 0.157	-0.0064 (0.0038), 0.090
	add all above	-0.0012 (0.0030), 0.679	0.0119 (0.0056), 0.034	0.0052 (0.0042), 0.221	-0.0067 (0.0039), 0.088

## Sheet: STable3a
Supplementary Table 3a. Mediation effects of 64 clinical markers on the association between mitochondrial oxidative capacity and cognitive composite score in men
Tested for mediators	Total Effect	95% CI_Lower	95% CI_Upper	p-value	Direct Effect	95% CI_Lower	95% CI_Upper	p-value	Mediation Effect	95% CI_Lower	95% CI_Upper	p-value	q-value	Proportion	95% CI_Lower	95% CI_Upper	p-value	Proportion_abs	Nobs	Sims
ESR (mm/hr)	0.114044	0.0478357	0.184557	0	0.103313	0.0378876	0.175589	0	0.010731	-0.00216884	0.0293925	0.096	0.991492	0.0860847	-0.0200943	0.284058	0.096	0.0860847	208	500
FOLATE (ng/mL)	0.114835	0.0449268	0.188956	0	0.115142	0.0465863	0.187225	0	-0.000307454	-0.00827675	0.00824747	0.912	0.991492	-0.00110916	-0.0873381	0.0609464	0.912	0.00110916	209	500
TOTAL T4 (ug/dL)	0.118816	0.0576143	0.188673	0	0.117816	0.0541326	0.188691	0	0.000999535	-0.00788165	0.0103173	0.76	0.991492	0.00529416	-0.0732921	0.107141	0.76	0.00529416	209	500
CREATININE RANDOM (mg/dL)	0.113294	0.0480443	0.183381	0	0.115814	0.0485005	0.183787	0	-0.00251996	-0.0137661	0.00374163	0.536	0.991492	-0.0107089	-0.159211	0.0310408	0.536	0.0107089	208	500
IL6SR (pg/mL)	0.117388	0.0526118	0.183298	0	0.118425	0.0525524	0.185532	0	-0.00103755	-0.0103425	0.00496741	0.824	0.991492	-0.00221675	-0.101325	0.0418597	0.824	0.00221675	207	500
FREE T3 (pg/mL)	0.116328	0.0518355	0.184321	0	0.117362	0.0518352	0.185389	0	-0.00103363	-0.00947298	0.00671998	0.808	0.991492	-0.00294787	-0.0980583	0.0569453	0.808	0.00294787	209	500
DIRECT BILIRUBIN (mg/dL)	0.112409	0.0447407	0.186659	0.004	0.113604	0.0471289	0.1881	0.004	-0.00119465	-0.00933134	0.00413555	0.72	0.991492	-0.00440725	-0.12736	0.048684	0.724	0.00440725	207	500
GGT (u/L)	0.115774	0.0419857	0.187933	0	0.115465	0.0425503	0.185862	0	0.000308154	-0.00586752	0.00769039	0.968	0.991492	9.08967e-05	-0.0637466	0.0743933	0.968	9.08967e-05	209	500
IL6 (pg/mL)	0.11916	0.0546129	0.193083	0	0.113275	0.0526457	0.183967	0	0.00588431	-0.0075148	0.0207676	0.344	0.991492	0.0413131	-0.0717182	0.184272	0.344	0.0413131	207	500
CRP (ug/mL)	0.120428	0.0547879	0.190701	0.004	0.116844	0.050975	0.184718	0.004	0.00358463	-0.00381422	0.0145543	0.4	0.991492	0.0213148	-0.0357194	0.130841	0.396	0.0213148	207	500
HBA1C (%)	0.116567	0.0437618	0.183024	0	0.0942746	0.0209946	0.160794	0.004	0.0222928	0.00458191	0.0470943	0.024	0.597333	0.186103	0.0318783	0.553279	0.024	0.186103	209	500
ALT (SGPT) (u/L)	0.116502	0.0363418	0.181252	0	0.121002	0.0444329	0.182018	0	-0.00450022	-0.0222894	0.00920261	0.508	0.991492	-0.0343829	-0.269792	0.080675	0.508	0.0343829	209	500
MPV (fL)	0.114976	0.042921	0.191617	0	0.11373	0.0413907	0.192084	0	0.00124532	-0.00570347	0.0102394	0.688	0.991492	0.00622338	-0.0599998	0.0923987	0.688	0.00622338	209	500
PLATELETS	0.117774	0.0424463	0.192009	0	0.117436	0.0446903	0.191126	0	0.000338192	-0.00470456	0.00700041	0.892	0.991492	0.000735936	-0.0576367	0.0702213	0.892	0.000735936	209	500
VIT D-25 H3 (ng/mL)	0.115671	0.0467508	0.188543	0	0.113931	0.0467417	0.185565	0	0.00174051	-0.00480466	0.0119573	0.716	0.991492	0.00679589	-0.057014	0.119845	0.716	0.00679589	209	500
A/G RATIO	0.114302	0.0433332	0.183683	0.008	0.111884	0.0406924	0.181529	0.004	0.00241783	-0.00459692	0.0125522	0.572	0.991492	0.0160717	-0.0486807	0.129366	0.564	0.0160717	209	500
ALBUMIN (g/dL)	0.11644	0.0477238	0.186643	0	0.11619	0.0471299	0.184978	0	0.000249266	-0.00742915	0.00903981	0.948	0.991492	0.000321385	-0.0746303	0.094233	0.948	0.000321385	209	500
ALKALINE PHOSPHATASE (u/L)	0.115548	0.0492727	0.181118	0	0.114258	0.0474911	0.177535	0	0.00128943	-0.00640971	0.0114616	0.788	0.991492	0.00507947	-0.0818888	0.10313	0.788	0.00507947	209	500
AST (SGOT) (u/L)	0.115496	0.0489271	0.182918	0	0.12192	0.0552253	0.189742	0	-0.00642397	-0.022913	0.00669118	0.332	0.991492	-0.053517	-0.255786	0.0542261	0.332	0.053517	209	500
BUN (mg/dL)	0.117201	0.0459914	0.190444	0	0.117638	0.0485279	0.189084	0	-0.000436739	-0.00956217	0.00856976	0.94	0.991492	-0.00131094	-0.0941777	0.070607	0.94	0.00131094	209	500
CALCIUM (mg/dL)	0.118235	0.0480821	0.183921	0	0.113245	0.0447742	0.179981	0	0.00499095	-0.00414544	0.0176857	0.312	0.991492	0.0339973	-0.0375119	0.18614	0.312	0.0339973	209	500
CHLORIDE (mmol/L)	0.118204	0.0430481	0.190972	0	0.117854	0.0429146	0.192962	0	0.000350271	-0.00889904	0.00855802	0.896	0.991492	0.00212244	-0.0961089	0.0908082	0.896	0.00212244	209	500
CHOLESTEROL (mg/dL)	0.116217	0.0481449	0.185371	0	0.118527	0.0501481	0.187969	0	-0.00231006	-0.0149393	0.00908231	0.664	0.991492	-0.0143906	-0.166519	0.0857577	0.664	0.0143906	209	500
CO2 (mmol/L)	0.114355	0.0443621	0.187548	0	0.11518	0.0446979	0.189094	0	-0.000824339	-0.0105977	0.00622101	0.86	0.991492	-0.00186168	-0.111123	0.066921	0.86	0.00186168	209	500
CPK (u/L)	0.116213	0.0472763	0.184257	0	0.11737	0.053702	0.186004	0	-0.00115686	-0.0102405	0.00575221	0.744	0.991492	-0.00446152	-0.10604	0.0589729	0.744	0.00446152	209	500
CREATININE, SERUM (mg/dL)	0.117588	0.0526728	0.1815	0.004	0.109318	0.0426823	0.181801	0	0.00827049	-0.00654301	0.0260992	0.28	0.991492	0.0723731	-0.0584553	0.295608	0.276	0.0723731	209	500
ABS EOSINOPHILS	0.113038	0.0432217	0.179101	0	0.113193	0.0442189	0.179882	0	-0.000155134	-0.00804353	0.00557192	0.992	0.992	3.86478e-05	-0.0804581	0.0675537	0.992	3.86478e-05	209	500
FERRITIN (ng/mL)	0.117632	0.0473513	0.180342	0	0.113267	0.0438722	0.175635	0	0.00436449	-0.00416119	0.0174784	0.396	0.991492	0.0256121	-0.043891	0.169302	0.396	0.0256121	209	500
FREE T4 (ng/mL)	0.117422	0.0488102	0.189381	0	0.121543	0.0516611	0.192838	0	-0.00412125	-0.0178034	0.00770792	0.492	0.991492	-0.0319694	-0.192221	0.0607758	0.492	0.0319694	209	500
GLOBULIN (g/dL)	0.116189	0.0507476	0.188071	0	0.104646	0.0387569	0.176379	0	0.0115426	8.24784e-05	0.0292537	0.048	0.6144	0.0945303	0.00074864	0.300813	0.048	0.0945303	209	500
GLUCOSE (mg/dL)	0.117481	0.0508642	0.185828	0	0.0899938	0.0173397	0.159727	0.004	0.0274869	0.00712714	0.0508465	0.004	0.256	0.230685	0.0577872	0.656995	0.004	0.230685	209	500
HEMOGLOBIN (g/dL)	0.115122	0.0447343	0.192951	0	0.113258	0.0450181	0.183768	0	0.00186425	-0.0134079	0.0194313	0.812	0.991492	0.0111101	-0.16927	0.177214	0.812	0.0111101	209	500
HEMATOCRIT (%)	0.113172	0.0390115	0.176996	0.008	0.116636	0.0421104	0.188134	0.004	-0.00346427	-0.0177781	0.00921701	0.58	0.991492	-0.0251254	-0.253299	0.103699	0.588	0.0251254	209	500
HDL-CHOLESTEROL (mg/dL)	0.11489	0.0466065	0.18207	0.004	0.106144	0.0297844	0.170734	0.004	0.0087466	-0.00314013	0.0245373	0.2	0.991492	0.0671943	-0.0298151	0.308076	0.204	0.0671943	209	500
IRON (ug/dL)	0.113125	0.0394948	0.190426	0	0.110965	0.038253	0.188987	0	0.00215935	-0.00897254	0.0157394	0.62	0.991492	0.0146222	-0.100486	0.147312	0.62	0.0146222	209	500
IRON SATURATION (%)	0.114493	0.0404182	0.192041	0	0.109542	0.0387804	0.181222	0	0.00495134	-0.0055113	0.0185366	0.36	0.991492	0.0362672	-0.060626	0.190118	0.36	0.0362672	209	500
LDH (u/L)	0.119475	0.0502349	0.189507	0	0.121397	0.0518986	0.189909	0	-0.00192211	-0.0103797	0.0045347	0.564	0.991492	-0.00998913	-0.113563	0.038085	0.564	0.00998913	209	500
LDL-CHOLESTEROL (mg/dL)	0.116634	0.0457824	0.185815	0.004	0.120893	0.0498122	0.191177	0	-0.00425897	-0.0173433	0.00633683	0.428	0.991492	-0.0273377	-0.200026	0.0557644	0.432	0.0273377	209	500
ABS LYMPHOCYTES	0.113181	0.0470086	0.179989	0	0.11049	0.0423619	0.176086	0	0.00269146	-0.00589599	0.016523	0.524	0.991492	0.016324	-0.0864356	0.167418	0.524	0.016324	209	500
MAGNESIUM (mg/dL)	0.114218	0.0444906	0.184518	0	0.113126	0.0404792	0.186092	0	0.00109259	-0.00424601	0.00997465	0.7	0.991492	0.00488578	-0.0471056	0.102497	0.7	0.00488578	209	500
MCH (pg/dL)	0.115719	0.0451849	0.183306	0	0.114674	0.0429499	0.179944	0	0.00104465	-0.00604988	0.00956097	0.792	0.991492	0.00388339	-0.0708281	0.0960951	0.792	0.00388339	209	500
MCHC (g/dL)	0.114962	0.0429348	0.188361	0	0.1079	0.0382547	0.181812	0	0.00706178	-0.00276825	0.0203618	0.184	0.991492	0.0557491	-0.0296556	0.223886	0.184	0.0557491	209	500
MCV (fL)	0.114076	0.0440689	0.183265	0	0.114383	0.0449275	0.183546	0	-0.000307101	-0.00759506	0.00531186	0.952	0.991492	-0.000368872	-0.0786991	0.0549	0.952	0.000368872	209	500
ABS MONOCYTES	0.116304	0.0470524	0.187077	0	0.114258	0.0464133	0.18438	0	0.00204563	-0.00451956	0.012176	0.528	0.991492	0.0117557	-0.0617828	0.122012	0.528	0.0117557	209	500
ABS NEUTROPHILS	0.117068	0.0457594	0.190318	0.004	0.115085	0.0455669	0.186486	0.004	0.00198294	-0.00487046	0.0116159	0.588	0.991492	0.0108018	-0.0560745	0.11965	0.584	0.0108018	209	500
% BASOPHILS	0.115062	0.0429512	0.180812	0	0.115309	0.0434716	0.179955	0	-0.00024639	-0.00618651	0.00528877	0.94	0.991492	-0.000573308	-0.0620052	0.0524506	0.94	0.000573308	209	500
% EOSINOPHILS	0.116565	0.0401527	0.184652	0	0.116951	0.0401617	0.184157	0	-0.000386299	-0.00933389	0.00865128	0.916	0.991492	-0.00221879	-0.0963735	0.0860646	0.916	0.00221879	209	500
% LYMPHOCYTES	0.116446	0.0465355	0.187173	0	0.117038	0.0469697	0.185938	0	-0.000591977	-0.00954313	0.00720699	0.892	0.991492	-0.00159869	-0.113342	0.0681086	0.892	0.00159869	209	500
% MONOCYTES	0.118652	0.0448708	0.192901	0.004	0.118806	0.0449997	0.194932	0	-0.000154233	-0.00629573	0.00564891	0.976	0.991492	-0.000182465	-0.0726305	0.0599801	0.98	0.000182465	209	500
% NEUTROPHILS	0.119	0.0475345	0.190815	0	0.118771	0.0493419	0.191768	0	0.000229084	-0.00664274	0.00720082	0.956	0.991492	0.000728056	-0.0647913	0.0632579	0.956	0.000728056	209	500
POTASSIUM (mmol/L)	0.117647	0.0536301	0.180382	0	0.118632	0.0550086	0.181103	0	-0.000985569	-0.00901535	0.00488873	0.772	0.991492	-0.00227811	-0.0965903	0.0411837	0.772	0.00227811	209	500
RBC (10**6/mm2)	0.115879	0.0491209	0.182478	0	0.118855	0.0516039	0.185078	0	-0.00297571	-0.0152038	0.00947078	0.608	0.991492	-0.0220246	-0.220873	0.0802082	0.608	0.0220246	209	500
RDW (%)	0.11592	0.0432489	0.185065	0	0.114072	0.0424136	0.183197	0	0.00184864	-0.00559246	0.0115563	0.644	0.991492	0.00924447	-0.0504622	0.113223	0.644	0.00924447	209	500
RETICULOCYTES	0.11515	0.0500155	0.179033	0.004	0.112579	0.0424011	0.178339	0.004	0.00257065	-0.00589658	0.0149726	0.584	0.991492	0.0149317	-0.0647346	0.156884	0.588	0.0149317	209	500
SODIUM (mmol/L)	0.12105	0.0431038	0.18928	0	0.121742	0.0414086	0.191875	0.004	-0.000692254	-0.00834251	0.00672886	0.776	0.991492	-0.00279897	-0.102956	0.0744095	0.776	0.00279897	209	500
TOTAL BILIRUBIN (mg/dL)	0.116385	0.0473991	0.182085	0	0.11766	0.0516746	0.182542	0	-0.00127454	-0.0135065	0.0116388	0.84	0.991492	-0.0112554	-0.167926	0.0997088	0.84	0.0112554	209	500
TOTAL PROTEIN (g/dL)	0.117264	0.0402778	0.185335	0	0.104453	0.0295388	0.174785	0	0.0128118	0.000826295	0.0311669	0.028	0.597333	0.0993423	0.00773727	0.36256	0.028	0.0993423	209	500
TRANSFERRIN (TOTAL IRON BINDING CAP) (ug/dL)	0.118522	0.0455471	0.192299	0	0.117371	0.0416633	0.190084	0.004	0.00115118	-0.00650854	0.0111331	0.792	0.991492	0.0052514	-0.0648875	0.102314	0.792	0.0052514	209	500
TRIGLYCERIDES (mg/dL)	0.113327	0.0405824	0.182686	0	0.111437	0.0407113	0.18105	0	0.00188997	-0.00634404	0.0123294	0.692	0.991492	0.00951833	-0.0643074	0.134226	0.692	0.00951833	209	500
TSH	0.116739	0.0500403	0.191543	0	0.110944	0.042662	0.187383	0.004	0.00579478	-0.00586907	0.0211466	0.376	0.991492	0.0452843	-0.0524405	0.218062	0.376	0.0452843	209	500
URIC ACID (mg/dL)	0.113864	0.0380772	0.181977	0	0.112721	0.0409093	0.181831	0	0.00114243	-0.005443	0.00962518	0.752	0.991492	0.00422845	-0.0579259	0.0859316	0.752	0.00422845	209	500
VIT B12 (pg/mL)	0.114792	0.0446994	0.180744	0	0.101319	0.0319705	0.16987	0	0.0134739	0.00085725	0.0340861	0.04	0.6144	0.108987	0.00583505	0.361516	0.04	0.108987	209	500
VIT D-25 TOT (ng/mL)	0.118342	0.0476393	0.181932	0	0.117579	0.0461642	0.180066	0	0.000762743	-0.00588611	0.00999922	0.892	0.991492	0.00137617	-0.067095	0.0909581	0.892	0.00137617	209	500
WBC (10**3/mm2)	0.116428	0.0423701	0.185396	0	0.112887	0.0418167	0.181754	0	0.00354135	-0.00399807	0.0149023	0.472	0.991492	0.0237106	-0.0382401	0.140827	0.472	0.0237106	209	500

## Sheet: STable3b
Supplementary Table 3b. Mediation effects of 64 clinical markers on the association between mitochondrial oxidative capacity and longitudinal changes in cognitive composite score in men
Tested for mediators	Total Effect	95% CI_Lower	95% CI_Upper	p-value	Direct Effect	95% CI_Lower	95% CI_Upper	p-value	Mediation Effect	95% CI_Lower	95% CI_Upper	p-value	q-value	Proportion	95% CI_Lower	95% CI_Upper	p-value	Proportion_abs	Nobs	Sims
ESR (mm/hr)	0.00500624	0.000977115	0.00932019	0.008	0.00449952	0.000478675	0.00892354	0.02	0.000506713	-0.000127335	0.00149445	0.136	0.995556	0.0919048	-0.0250272	0.471527	0.136	0.0919048	210	500
FOLATE (ng/mL)	0.00511551	0.000676812	0.00936345	0.028	0.0051775	0.000750701	0.00953515	0.024	-6.19893e-05	-0.000687199	0.000467426	0.84	0.995556	-0.00532808	-0.28941	0.0993363	0.844	0.00532808	211	500
TOTAL T4 (ug/dL)	0.00490687	0.000288521	0.00935978	0.04	0.00490018	0.000625098	0.00939035	0.04	6.68547e-06	-0.000546669	0.000489292	0.936	0.995556	0.00163619	-0.169367	0.169734	0.928	0.00163619	211	500
CREATININE RANDOM (mg/dL)	0.00505161	0.000896546	0.00962803	0.004	0.00520854	0.00100442	0.00972078	0.004	-0.000156935	-0.000855964	0.000243858	0.544	0.995556	-0.0206177	-0.29186	0.0778787	0.548	0.0206177	210	500
IL6SR (pg/mL)	0.00493032	0.000654209	0.00901856	0.016	0.00501779	0.000783757	0.00912812	0.016	-8.74727e-05	-0.000692706	0.000345394	0.716	0.995556	-0.0074361	-0.232115	0.0894612	0.732	0.0074361	209	500
FREE T3 (pg/mL)	0.00513713	0.000693589	0.0096281	0.024	0.00520941	0.000757592	0.00965772	0.024	-7.2286e-05	-0.000613431	0.0003249	0.72	0.995556	-0.00639735	-0.196151	0.077113	0.72	0.00639735	211	500
DIRECT BILIRUBIN (mg/dL)	0.00513848	0.000906949	0.00929109	0.02	0.00512952	0.000932739	0.00934083	0.02	8.95923e-06	-0.000334219	0.000352116	0.968	0.995556	0.000371171	-0.0967225	0.0795239	0.972	0.000371171	209	500
GGT (u/L)	0.00515783	0.00141144	0.00967462	0.008	0.00511606	0.00138438	0.00962453	0.008	4.17762e-05	-0.000386237	0.000529175	0.84	0.995556	0.00336882	-0.100946	0.112899	0.832	0.00336882	211	500
IL6 (pg/mL)	0.00488466	1.23628e-05	0.00935295	0.052	0.00490918	0.00011015	0.00943733	0.048	-2.45123e-05	-0.00052346	0.000506914	0.888	0.995556	-0.00237837	-0.17679	0.133106	0.9	0.00237837	209	500
CRP (ug/mL)	0.00480972	0.000531486	0.00908119	0.016	0.00438098	0.000293501	0.00875969	0.024	0.000428739	-0.000146384	0.00129707	0.18	0.995556	0.080379	-0.0398385	0.403133	0.188	0.080379	209	500
HBA1C (%)	0.00528461	0.000951889	0.00994818	0.012	0.0042823	-9.52758e-05	0.00850737	0.06	0.00100232	0.000100549	0.0023444	0.012	0.768	0.180442	0.01814	0.895774	0.024	0.180442	211	500
ALT (SGPT) (u/L)	0.00526475	0.00118193	0.0094666	0.016	0.00538826	0.00140084	0.00970115	0.016	-0.000123519	-0.000772474	0.000321928	0.604	0.995556	-0.0119764	-0.261182	0.0761868	0.604	0.0119764	211	500
MPV (fL)	0.00518055	0.000973444	0.00966566	0.008	0.00517677	0.000979159	0.0095869	0.008	3.78113e-06	-0.000360381	0.000416567	0.964	0.995556	0.000397494	-0.092179	0.103062	0.956	0.000397494	211	500
PLATELETS	0.00517602	0.00106621	0.00911686	0.008	0.00513239	0.00106977	0.00900465	0.012	4.3633e-05	-0.000329524	0.000569939	0.816	0.995556	0.00267912	-0.11078	0.133936	0.816	0.00267912	211	500
VIT D-25 H3 (ng/mL)	0.00506726	0.00115499	0.0090586	0.008	0.00483564	0.000872748	0.00885769	0.012	0.000231621	-0.000271892	0.00107764	0.404	0.995556	0.0329427	-0.0753513	0.302943	0.412	0.0329427	211	500
A/G RATIO	0.00518304	0.00143271	0.00918272	0.004	0.00523257	0.00152193	0.00922766	0.004	-4.9531e-05	-0.000503213	0.000266924	0.856	0.995556	-0.0023256	-0.139107	0.0510482	0.852	0.0023256	211	500
ALBUMIN (g/dL)	0.00522143	0.000803482	0.00950368	0.02	0.00519646	0.000843169	0.00948083	0.02	2.49727e-05	-0.000411998	0.000583093	0.936	0.995556	0.000977542	-0.129364	0.128816	0.932	0.000977542	211	500
ALKALINE PHOSPHATASE (u/L)	0.00530661	0.00136483	0.00942718	0.016	0.00529924	0.00112737	0.00940544	0.016	7.37666e-06	-0.000491479	0.000558336	0.956	0.995556	0.00120015	-0.125548	0.189913	0.964	0.00120015	211	500
AST (SGOT) (u/L)	0.00519406	0.000761426	0.00942353	0.024	0.00523432	0.000932234	0.00933619	0.024	-4.02598e-05	-0.00058572	0.000421923	0.816	0.995556	-0.00308509	-0.144542	0.0935614	0.808	0.00308509	211	500
BUN (mg/dL)	0.00508186	0.00092593	0.00936497	0.012	0.00508741	0.00100505	0.0092892	0.012	-5.55011e-06	-0.000358997	0.000338953	0.976	0.995556	-0.000155029	-0.114802	0.0815211	0.98	0.000155029	211	500
CALCIUM (mg/dL)	0.00488585	0.000656806	0.00925939	0.016	0.00471388	0.000348269	0.00918177	0.028	0.000171975	-0.0003379	0.000993235	0.592	0.995556	0.0210964	-0.101408	0.407762	0.592	0.0210964	211	500
CHLORIDE (mmol/L)	0.00512257	0.00147339	0.00952004	0.012	0.0053638	0.00168782	0.00977546	0.008	-0.000241226	-0.000975853	0.000206552	0.392	0.995556	-0.0344102	-0.284245	0.0487021	0.404	0.0344102	211	500
CHOLESTEROL (mg/dL)	0.00517313	0.000852944	0.00928849	0.02	0.00495523	0.00069274	0.00930853	0.02	0.000217899	-0.000436084	0.00104189	0.512	0.995556	0.0338464	-0.111778	0.355873	0.516	0.0338464	211	500
CO2 (mmol/L)	0.00512748	0.000987342	0.00947275	0.012	0.00510905	0.000923172	0.00951449	0.016	1.843e-05	-0.00045887	0.000555406	0.908	0.995556	0.00113214	-0.144908	0.157154	0.912	0.00113214	211	500
CPK (u/L)	0.00518606	0.0010704	0.0093489	0.028	0.00506168	0.00101133	0.00927008	0.028	0.000124385	-0.000308385	0.000741002	0.596	0.995556	0.0135779	-0.0849245	0.180698	0.608	0.0135779	211	500
CREATININE, SERUM (mg/dL)	0.0051384	0.00078948	0.00948793	0.024	0.00483849	0.000532737	0.00921253	0.028	0.000299913	-0.000631779	0.00129068	0.508	0.995556	0.0532892	-0.172616	0.479021	0.508	0.0532892	211	500
ABS EOSINOPHILS	0.00510931	0.00141596	0.00922072	0.02	0.00516403	0.00140288	0.00914372	0.016	-5.4717e-05	-0.000611936	0.000547989	0.78	0.995556	-0.00539371	-0.20867	0.147694	0.8	0.00539371	211	500
FERRITIN (ng/mL)	0.00520152	0.000970203	0.0101244	0.008	0.00513704	0.000898942	0.00996068	0.012	6.44754e-05	-0.000596692	0.000759669	0.808	0.995556	0.00727307	-0.166432	0.243443	0.808	0.00727307	211	500
FREE T4 (ng/mL)	0.00518209	0.000849115	0.00954369	0.016	0.00512932	0.000741102	0.00950924	0.016	5.2774e-05	-0.000675238	0.000755474	0.848	0.995556	0.00764131	-0.219052	0.253802	0.856	0.00764131	211	500
GLOBULIN (g/dL)	0.00509933	0.00121812	0.00931746	0.012	0.00521792	0.00129972	0.00930649	0.004	-0.000118596	-0.00087842	0.000506523	0.768	0.995556	-0.0135221	-0.291739	0.132681	0.772	0.0135221	211	500
GLUCOSE (mg/dL)	0.005152	0.000578884	0.00957871	0.024	0.0039794	-0.000345763	0.00862689	0.072	0.0011726	0.000140187	0.00235424	0.024	0.768	0.222752	0.00691762	0.961221	0.048	0.222752	211	500
HEMOGLOBIN (g/dL)	0.00499546	0.000679294	0.00944194	0.036	0.00498338	0.000721904	0.00930587	0.024	1.20758e-05	-0.00107136	0.00112624	0.98	0.995556	0.00496216	-0.36167	0.344929	0.96	0.00496216	211	500
HEMATOCRIT (%)	0.00526397	0.00106777	0.00901138	0.016	0.00551546	0.00144852	0.00911219	0.004	-0.000251494	-0.00139723	0.000889838	0.6	0.995556	-0.045222	-0.527303	0.206136	0.616	0.045222	211	500
HDL-CHOLESTEROL (mg/dL)	0.00519045	0.000688211	0.00928169	0.028	0.00489815	0.000554554	0.00894793	0.036	0.000292304	-0.000486187	0.00117645	0.42	0.995556	0.0460458	-0.133435	0.369231	0.44	0.0460458	211	500
IRON (ug/dL)	0.00501142	0.000756179	0.00931538	0.02	0.00488223	0.000767883	0.00918393	0.02	0.000129195	-0.000593388	0.000957682	0.72	0.995556	0.0187078	-0.17783	0.260796	0.724	0.0187078	211	500
IRON SATURATION (%)	0.00513713	0.00122544	0.00915997	0.016	0.00486335	0.00104787	0.00890055	0.016	0.000273776	-0.000295008	0.00110952	0.42	0.995556	0.0458345	-0.111938	0.285862	0.42	0.0458345	211	500
LDH (u/L)	0.00519822	0.00101885	0.00925378	0.024	0.00509105	0.00101605	0.00914539	0.02	0.000107167	-0.000312243	0.000621764	0.596	0.995556	0.0134472	-0.0840514	0.168357	0.604	0.0134472	211	500
LDL-CHOLESTEROL (mg/dL)	0.00518774	0.000890305	0.00938245	0.02	0.00503997	0.000768332	0.00946576	0.032	0.000147777	-0.000527522	0.000876961	0.676	0.995556	0.0215009	-0.230619	0.220003	0.688	0.0215009	211	500
ABS LYMPHOCYTES	0.00510577	0.000566637	0.00952099	0.02	0.00495481	0.000459809	0.00941054	0.024	0.000150956	-0.000311015	0.00084806	0.512	0.995556	0.0168471	-0.0910327	0.244066	0.516	0.0168471	211	500
MAGNESIUM (mg/dL)	0.00512715	0.000390747	0.00926978	0.02	0.00506175	0.000319688	0.00920287	0.028	6.54059e-05	-0.000325352	0.0005166	0.744	0.995556	0.00545336	-0.0885475	0.152139	0.756	0.00545336	211	500
MCH (pg/dL)	0.00533261	0.00110632	0.00942532	0.016	0.0052415	0.00107766	0.00941308	0.016	9.1114e-05	-0.000290345	0.000677244	0.696	0.995556	0.00803804	-0.0625284	0.145804	0.696	0.00803804	211	500
MCHC (g/dL)	0.00529763	0.00124742	0.00960737	0.02	0.00519904	0.00107317	0.0093898	0.02	9.85952e-05	-0.000519034	0.000882726	0.648	0.995556	0.0104693	-0.117211	0.230075	0.66	0.0104693	211	500
MCV (fL)	0.00525734	0.00110763	0.00938583	0.012	0.0052484	0.00121563	0.00937958	0.012	8.94252e-06	-0.000367577	0.00038554	0.976	0.995556	0.000307794	-0.119412	0.110609	0.972	0.000307794	211	500
ABS MONOCYTES	0.0050796	0.000747077	0.0091964	0.016	0.00491234	0.000748013	0.00895383	0.024	0.000167257	-0.000252347	0.000867918	0.528	0.995556	0.0209398	-0.101661	0.239919	0.528	0.0209398	211	500
ABS NEUTROPHILS	0.00508767	0.000767989	0.00948521	0.012	0.00520681	0.000806855	0.00970789	0.012	-0.000119135	-0.000718715	0.000241727	0.552	0.995556	-0.0125582	-0.209072	0.0831707	0.556	0.0125582	211	500
% BASOPHILS	0.00522323	0.00081091	0.00973372	0.016	0.00519973	0.000757508	0.00960538	0.016	2.34954e-05	-0.000360293	0.000480327	0.916	0.995556	0.001102	-0.114832	0.112541	0.9	0.001102	211	500
% EOSINOPHILS	0.00516336	0.000774419	0.00937694	0.02	0.00520711	0.00112106	0.00928043	0.012	-4.37418e-05	-0.00070138	0.000502545	0.904	0.995556	-0.00185096	-0.25803	0.127008	0.916	0.00185096	211	500
% LYMPHOCYTES	0.00522336	0.00119549	0.00964486	0.008	0.00523131	0.00127113	0.00961466	0.008	-7.94971e-06	-0.000476507	0.000403264	0.96	0.995556	-0.000350262	-0.154968	0.103284	0.968	0.000350262	211	500
% MONOCYTES	0.00516759	0.000509095	0.00951295	0.02	0.00513987	0.000519367	0.00932386	0.02	2.77141e-05	-0.000378047	0.000505654	0.956	0.995556	0.000833935	-0.143429	0.142391	0.952	0.000833935	211	500
% NEUTROPHILS	0.00503506	0.00055267	0.00885436	0.028	0.00501621	0.000590493	0.00892116	0.024	1.88522e-05	-0.000513212	0.000438365	0.884	0.995556	0.00292089	-0.191976	0.129541	0.888	0.00292089	211	500
POTASSIUM (mmol/L)	0.00539378	0.000927717	0.00976324	0.02	0.00542026	0.000907133	0.00975692	0.02	-2.64778e-05	-0.000487041	0.000310757	0.972	0.995556	-0.000440841	-0.1331	0.0812685	0.984	0.000440841	211	500
RBC (10**6/mm2)	0.00520711	0.00135322	0.00960736	0.008	0.00538528	0.00145699	0.00944399	0	-0.000178168	-0.00112417	0.000664578	0.644	0.995556	-0.0317978	-0.330279	0.162485	0.652	0.0317978	211	500
RDW (%)	0.00521881	0.000438487	0.009431	0.02	0.0052278	0.000653036	0.00934064	0.016	-8.99054e-06	-0.000438734	0.000389498	0.996	0.996	3.38978e-05	-0.148117	0.112355	0.992	3.38978e-05	211	500
RETICULOCYTES	0.00522355	0.00120774	0.00960308	0.016	0.00478688	0.000774546	0.00903054	0.024	0.000436665	-0.000113841	0.00144046	0.196	0.995556	0.070188	-0.0334248	0.400072	0.212	0.070188	211	500
SODIUM (mmol/L)	0.0052899	0.00116904	0.00932445	0.012	0.00546747	0.00132881	0.00962239	0.008	-0.000177577	-0.000828308	0.000264608	0.464	0.995556	-0.0236065	-0.247597	0.0591068	0.476	0.0236065	211	500
TOTAL BILIRUBIN (mg/dL)	0.00513263	0.000952595	0.00928847	0.028	0.00518105	0.000843068	0.00939495	0.024	-4.84189e-05	-0.00054917	0.000387767	0.876	0.995556	-0.00225186	-0.184121	0.112771	0.896	0.00225186	211	500
TOTAL PROTEIN (g/dL)	0.00513304	0.000909292	0.00909184	0.016	0.00521473	0.00109619	0.00937098	0.016	-8.16883e-05	-0.000896309	0.000670479	0.892	0.995556	-0.00583678	-0.355131	0.166559	0.892	0.00583678	211	500
TRANSFERRIN (TOTAL IRON BINDING CAP) (ug/dL)	0.0050893	0.000807949	0.00935232	0.024	0.00513031	0.00093821	0.00930409	0.024	-4.10096e-05	-0.000647383	0.000424919	0.864	0.995556	-0.00368823	-0.225297	0.091317	0.856	0.00368823	211	500
TRIGLYCERIDES (mg/dL)	0.00508284	0.000807964	0.00952963	0.028	0.00511166	0.000601671	0.00953779	0.032	-2.88196e-05	-0.000731339	0.000596193	0.916	0.995556	-0.00235027	-0.167461	0.227727	0.92	0.00235027	211	500
TSH	0.00514117	0.000621235	0.00951381	0.024	0.00468283	0.00027125	0.00916196	0.04	0.000458336	-0.000182933	0.00132073	0.204	0.995556	0.0852309	-0.0723399	0.488091	0.22	0.0852309	211	500
URIC ACID (mg/dL)	0.00496838	0.000948219	0.00925217	0.012	0.00490922	0.000907988	0.00917105	0.012	5.91531e-05	-0.000310506	0.00056279	0.784	0.995556	0.00516124	-0.106666	0.152852	0.788	0.00516124	211	500
VIT B12 (pg/mL)	0.00522458	0.00113984	0.00905332	0.016	0.00491747	0.000806703	0.00865827	0.02	0.000307112	-0.000348202	0.00117137	0.412	0.995556	0.0499665	-0.102502	0.362078	0.42	0.0499665	211	500
VIT D-25 TOT (ng/mL)	0.00502854	0.000888183	0.00894531	0.004	0.00487339	0.000756453	0.0089045	0.012	0.000155145	-0.000214034	0.00088519	0.512	0.995556	0.0190104	-0.0635802	0.260851	0.508	0.0190104	211	500
WBC (10**3/mm2)	0.00507311	0.000916545	0.00933668	0.008	0.00518403	0.00101537	0.00936841	0.012	-0.000110921	-0.000763777	0.00028059	0.636	0.995556	-0.00954047	-0.259658	0.0625016	0.636	0.00954047	211	500

## Sheet: STable3c
Supplementary Table 3c. Mediation effects of 64 clinical markers on the association between mitochondrial oxidative capacity and cognitive composite score in women
Tested for mediators	Total Effect	95% CI_Lower	95% CI_Upper	p-value	Direct Effect	95% CI_Lower	95% CI_Upper	p-value	Mediation Effect	95% CI_Lower	95% CI_Upper	p-value	q-value	Proportion	95% CI_Lower	95% CI_Upper	p-value	Proportion_abs	Nobs	Sims
ESR (mm/hr)	0.0615019	0.00284996	0.12281	0.044	0.0516024	-0.0113403	0.116058	0.088	0.00989959	0.00034	0.024569	0.032	0.682667	0.14492	-0.0277215	0.867311	0.068	0.14492	289	500
FOLATE (ng/mL)	0.0611401	0.00355007	0.120114	0.028	0.0628218	0.00431674	0.119909	0.024	-0.00168166	-0.00979238	0.00384371	0.604	0.996	-0.019454	-0.426936	0.0938451	0.6	0.019454	290	500
TOTAL T4 (ug/dL)	0.0644058	0.00310705	0.12255	0.032	0.0602094	0.00137851	0.117492	0.048	0.00419637	-0.00356472	0.0158043	0.3	0.996	0.0542279	-0.137289	0.347506	0.324	0.0542279	291	500
CREATININE RANDOM (mg/dL)	0.0731734	0.011673	0.135508	0.016	0.0715666	0.0102034	0.133828	0.016	0.00160684	-0.00362949	0.0102216	0.624	0.996	0.012165	-0.0646858	0.203036	0.616	0.012165	284	500
IL6SR (pg/mL)	0.0643568	0.0055961	0.121918	0.032	0.0609874	-0.000534615	0.120048	0.056	0.00336947	-0.00272235	0.0119949	0.38	0.996	0.0426898	-0.111222	0.39881	0.404	0.0426898	291	500
FREE T3 (pg/mL)	0.0655114	0.00655483	0.130011	0.036	0.0656088	0.00811422	0.128224	0.036	-9.73558e-05	-0.00688278	0.0064907	0.984	0.996	-4.1931e-05	-0.207727	0.173214	0.996	4.1931e-05	291	500
DIRECT BILIRUBIN (mg/dL)	0.0642968	-0.00158032	0.123327	0.056	0.0643185	-0.00201986	0.122079	0.056	-2.16887e-05	-0.00453677	0.00441463	0.98	0.996	0.000457503	-0.124622	0.122626	0.964	0.000457503	290	500
GGT (u/L)	0.0624209	0.00340696	0.124202	0.04	0.0638621	0.00377239	0.124954	0.036	-0.00144125	-0.00838832	0.00366105	0.612	0.996	-0.0113515	-0.252433	0.119041	0.652	0.0113515	291	500
IL6 (pg/mL)	0.0611944	0.00217852	0.125432	0.036	0.054075	-0.00251475	0.119865	0.08	0.00711946	-0.000802193	0.0182426	0.116	0.996	0.10936	-0.0508171	0.726047	0.136	0.10936	291	500
CRP (ug/mL)	0.0660799	0.00526407	0.128725	0.028	0.0643241	0.00584508	0.128942	0.028	0.00175584	-0.00312564	0.00952658	0.512	0.996	0.0157482	-0.0838841	0.212303	0.524	0.0157482	291	500
HBA1C (%)	0.0663172	0.00913346	0.129768	0.024	0.0653082	0.00954251	0.1272	0.024	0.00100901	-0.00484305	0.00816249	0.736	0.996	0.00694861	-0.143181	0.171759	0.728	0.00694861	290	500
ALT (SGPT) (u/L)	0.06372	0.00450607	0.130478	0.04	0.0606215	0.00191631	0.123621	0.044	0.00309856	-0.00185856	0.0129474	0.368	0.996	0.0334761	-0.0628641	0.387795	0.392	0.0334761	291	500
MPV (fL)	0.0622256	0.00495206	0.116788	0.024	0.0623712	0.00501194	0.11426	0.02	-0.0001456	-0.0053557	0.00452864	0.964	0.996	-6.97075e-05	-0.147931	0.132167	0.98	6.97075e-05	290	500
PLATELETS	0.0649331	7.82791e-05	0.11912	0.052	0.0647731	-0.00181053	0.120397	0.06	0.000159988	-0.00365182	0.00420848	0.984	0.996	-5.6474e-05	-0.101492	0.0966457	0.988	5.6474e-05	291	500
VIT D-25 H3 (ng/mL)	0.0618067	0.00499914	0.121469	0.036	0.0620939	0.0048339	0.121294	0.032	-0.000287258	-0.00632127	0.0055535	0.92	0.996	-0.000886284	-0.17124	0.184867	0.948	0.000886284	291	500
A/G RATIO	0.0645544	-0.00624699	0.128934	0.064	0.0629587	-0.00619878	0.125662	0.068	0.00159573	-0.00367395	0.00886912	0.588	0.996	0.015772	-0.089127	0.199667	0.604	0.015772	291	500
ALBUMIN (g/dL)	0.063552	-0.00350872	0.123784	0.06	0.062866	-0.0030148	0.123611	0.06	0.000686007	-0.0038002	0.00627718	0.792	0.996	0.00393717	-0.180395	0.165945	0.804	0.00393717	291	500
ALKALINE PHOSPHATASE (u/L)	0.0606474	0.00467347	0.115139	0.044	0.0608474	0.00437601	0.113239	0.04	-0.000199918	-0.00781693	0.00726873	0.924	0.996	-0.00178596	-0.235443	0.178716	0.92	0.00178596	291	500
AST (SGOT) (u/L)	0.0630231	0.00416859	0.12207	0.024	0.062998	0.00420835	0.124292	0.028	2.51465e-05	-0.00598804	0.00504278	0.988	0.996	-5.74324e-05	-0.136783	0.135763	0.996	5.74324e-05	291	500
BUN (mg/dL)	0.0657915	0.00538742	0.116597	0.036	0.0634015	0.00431879	0.115502	0.036	0.00238997	-0.005369	0.0110196	0.58	0.996	0.0268423	-0.16758	0.281373	0.584	0.0268423	291	500
CALCIUM (mg/dL)	0.0640182	0.00783264	0.122629	0.028	0.0662889	0.00852518	0.125115	0.02	-0.00227072	-0.0107018	0.00438988	0.532	0.996	-0.0272188	-0.267577	0.12118	0.56	0.0272188	291	500
CHLORIDE (mmol/L)	0.0627784	0.00584636	0.121938	0.048	0.0642685	0.00639804	0.122386	0.044	-0.00149009	-0.00969775	0.00594926	0.644	0.996	-0.0168235	-0.294222	0.14428	0.652	0.0168235	291	500
CHOLESTEROL (mg/dL)	0.0649018	-0.000255586	0.125531	0.052	0.0604792	-0.00121512	0.120683	0.056	0.00442263	-0.00407703	0.0175538	0.332	0.996	0.0569672	-0.147298	0.408339	0.352	0.0569672	291	500
CO2 (mmol/L)	0.0612504	0.00194261	0.124318	0.044	0.061204	0.00340285	0.125146	0.048	4.6402e-05	-0.00554474	0.0062091	0.988	0.996	-0.000199329	-0.229757	0.140986	0.976	0.000199329	291	500
CPK (u/L)	0.0618601	0.000426716	0.124923	0.048	0.0545898	-0.00823925	0.117292	0.092	0.00727022	-0.000923878	0.0208929	0.128	0.996	0.107808	-0.147513	0.806395	0.176	0.107808	291	500
CREATININE, SERUM (mg/dL)	0.0654234	0.00697565	0.127691	0.024	0.0622589	0.00363348	0.125431	0.032	0.00316444	-0.00337332	0.0128781	0.376	0.996	0.0375695	-0.10746	0.317537	0.4	0.0375695	291	500
ABS EOSINOPHILS	0.0646825	0.00532395	0.127404	0.04	0.0650336	0.00601135	0.127384	0.032	-0.000351082	-0.00690679	0.00649669	0.9	0.996	-0.00175354	-0.240776	0.158437	0.908	0.00175354	291	500
FERRITIN (ng/mL)	0.0650611	-0.00150338	0.126351	0.056	0.0608512	-0.00623151	0.122465	0.084	0.00420988	-0.00401532	0.0152496	0.324	0.996	0.0547186	-0.108203	0.497382	0.332	0.0547186	291	500
FREE T4 (ng/mL)	0.0629405	0.00407801	0.11855	0.028	0.0562366	-0.000673427	0.112187	0.06	0.00670386	-0.00300307	0.0199688	0.16	0.996	0.0979891	-0.0637941	0.616416	0.164	0.0979891	291	500
GLOBULIN (g/dL)	0.0640037	0.00323845	0.12335	0.048	0.0625335	-0.000263871	0.12044	0.052	0.0014702	-0.00448709	0.00957021	0.6	0.996	0.0134176	-0.139699	0.227441	0.616	0.0134176	291	500
GLUCOSE (mg/dL)	0.0627018	0.00550391	0.125383	0.036	0.0631723	0.00623624	0.12649	0.028	-0.000470547	-0.00681491	0.00477067	0.876	0.996	-0.00188962	-0.156811	0.167323	0.888	0.00188962	291	500
HEMOGLOBIN (g/dL)	0.0647695	0.00440724	0.123878	0.044	0.0505845	-0.0056797	0.111169	0.084	0.014185	0.00184779	0.0280085	0.012	0.384	0.217577	-0.00393583	0.897558	0.056	0.217577	291	500
HEMATOCRIT (%)	0.0621025	0.00441946	0.129086	0.036	0.0479853	-0.00866955	0.112512	0.124	0.0141172	0.00252059	0.0297062	0.004	0.256	0.226575	0.0141324	1.30889	0.04	0.226575	291	500
HDL-CHOLESTEROL (mg/dL)	0.064205	-0.00128209	0.124512	0.056	0.0634078	-0.00167882	0.121613	0.056	0.000797221	-0.0039311	0.00719231	0.792	0.996	0.00494105	-0.0978241	0.162813	0.792	0.00494105	291	500
IRON (ug/dL)	0.0633332	0.00441202	0.121479	0.036	0.0599728	0.00106256	0.114918	0.048	0.00336034	-0.00563886	0.0149967	0.444	0.996	0.044028	-0.15532	0.450834	0.456	0.044028	291	500
IRON SATURATION (%)	0.0630049	0.00435296	0.122762	0.04	0.0621746	0.00334331	0.120874	0.048	0.000830301	-0.00516981	0.00816763	0.82	0.996	0.00501341	-0.155198	0.206994	0.812	0.00501341	291	500
LDH (u/L)	0.0672618	0.00803903	0.124449	0.024	0.0674039	0.00707973	0.124422	0.028	-0.000142117	-0.00917948	0.00807041	0.972	0.996	-0.00174866	-0.271664	0.218779	0.956	0.00174866	291	500
LDL-CHOLESTEROL (mg/dL)	0.0644058	0.0105703	0.124258	0.024	0.0620953	0.00689652	0.120437	0.024	0.0023105	-0.00583596	0.0117907	0.616	0.996	0.0256885	-0.121962	0.314417	0.608	0.0256885	291	500
ABS LYMPHOCYTES	0.0643246	0.00185745	0.125722	0.036	0.06449	0.00189476	0.126381	0.04	-0.000165388	-0.00595206	0.00442231	0.952	0.996	-0.000332339	-0.205022	0.100062	0.94	0.000332339	291	500
MAGNESIUM (mg/dL)	0.0638377	0.00359803	0.123385	0.044	0.0633008	0.00360468	0.122811	0.044	0.000536891	-0.00368364	0.00623973	0.796	0.996	0.00271904	-0.113608	0.241556	0.808	0.00271904	291	500
MCH (pg/dL)	0.0633679	0.00473003	0.126728	0.032	0.0591966	0.00258441	0.122612	0.04	0.00417129	-0.00266031	0.0133737	0.252	0.996	0.0523017	-0.111259	0.402964	0.284	0.0523017	291	500
MCHC (g/dL)	0.0636901	0.00285103	0.128453	0.024	0.0640057	0.00598525	0.127881	0.024	-0.000315626	-0.00594343	0.00484561	0.976	0.996	-0.000228438	-0.154949	0.124813	0.976	0.000228438	291	500
MCV (fL)	0.0644005	0.00707417	0.125659	0.036	0.0587704	0.000494625	0.121951	0.048	0.00563007	-0.00208247	0.0191314	0.176	0.996	0.0755581	-0.066961	0.477778	0.196	0.0755581	291	500
ABS MONOCYTES	0.0636853	0.00624239	0.122286	0.02	0.063522	0.00639787	0.122255	0.024	0.000163283	-0.00373222	0.00450074	0.924	0.996	0.000403507	-0.115923	0.119821	0.936	0.000403507	291	500
ABS NEUTROPHILS	0.0627152	0.00406838	0.122191	0.044	0.0611339	0.0025012	0.120358	0.044	0.00158127	-0.00437817	0.00951809	0.564	0.996	0.0157171	-0.198255	0.191115	0.568	0.0157171	291	500
% BASOPHILS	0.0660138	0.00439633	0.134885	0.028	0.0656958	0.00548439	0.133257	0.032	0.000317979	-0.00640766	0.0067636	0.948	0.996	0.00113873	-0.165719	0.185766	0.952	0.00113873	291	500
% EOSINOPHILS	0.0644642	0.001969	0.12342	0.04	0.0640711	0.000596629	0.121335	0.048	0.000393134	-0.00670513	0.00775587	0.88	0.996	0.00192932	-0.205191	0.232139	0.912	0.00192932	291	500
% LYMPHOCYTES	0.0629717	0.00382979	0.120614	0.032	0.0622355	0.00242461	0.119739	0.032	0.00073618	-0.00319833	0.00742153	0.812	0.996	0.0034511	-0.0797396	0.255761	0.796	0.0034511	291	500
% MONOCYTES	0.0666514	0.00897172	0.126025	0.028	0.0664174	0.00758918	0.127466	0.032	0.000233997	-0.00478483	0.00766746	0.944	0.996	0.000502117	-0.108173	0.150521	0.924	0.000502117	291	500
% NEUTROPHILS	0.0616519	0.00284908	0.126396	0.048	0.0597633	-0.00359445	0.123468	0.056	0.0018886	-0.00275106	0.00958896	0.472	0.996	0.0182974	-0.101409	0.257712	0.512	0.0182974	291	500
POTASSIUM (mmol/L)	0.0642793	0.000113583	0.129361	0.048	0.0606022	-0.00695956	0.124585	0.08	0.00367708	-0.00564227	0.0151299	0.408	0.996	0.0515234	-0.150186	0.500377	0.44	0.0515234	291	500
RBC (10**6/mm2)	0.0639699	0.0070447	0.128572	0.024	0.060779	0.00427538	0.127126	0.032	0.00319091	-0.00275099	0.0135892	0.376	0.996	0.0352361	-0.0621741	0.34702	0.392	0.0352361	291	500
RDW (%)	0.0639618	-1.11912e-05	0.123785	0.056	0.0587546	-0.0032958	0.11762	0.064	0.0052072	-0.00236183	0.0170958	0.228	0.996	0.0723507	-0.161005	0.447992	0.26	0.0723507	291	500
RETICULOCYTES	0.0632107	-0.00368594	0.130677	0.064	0.0582046	-0.00642533	0.125734	0.076	0.00500616	-0.00395676	0.0176055	0.312	0.996	0.0669113	-0.142396	0.479153	0.352	0.0669113	291	500
SODIUM (mmol/L)	0.064295	0.00383352	0.125417	0.04	0.065549	0.00638215	0.12587	0.032	-0.00125405	-0.00915866	0.00394565	0.684	0.996	-0.00890367	-0.259789	0.0829256	0.692	0.00890367	291	500
TOTAL BILIRUBIN (mg/dL)	0.0639082	0.000850119	0.125611	0.048	0.0631385	-0.00085188	0.123874	0.056	0.000769719	-0.0047515	0.00658224	0.732	0.996	0.00464227	-0.145321	0.179217	0.756	0.00464227	291	500
TOTAL PROTEIN (g/dL)	0.0644146	0.00903662	0.125493	0.02	0.0639514	0.00900857	0.123519	0.024	0.000463188	-0.00374613	0.00522679	0.848	0.996	0.00297345	-0.0792792	0.145382	0.836	0.00297345	291	500
TRANSFERRIN (TOTAL IRON BINDING CAP) (ug/dL)	0.0630783	-0.00262818	0.120762	0.06	0.055994	-0.0071364	0.113572	0.092	0.00708432	-0.00210612	0.0190331	0.12	0.996	0.0982206	-0.196585	0.654729	0.172	0.0982206	291	500
TRIGLYCERIDES (mg/dL)	0.0632751	0.000604613	0.123881	0.048	0.0617158	-4.34233e-05	0.123009	0.052	0.00155933	-0.00383858	0.00914309	0.584	0.996	0.0141768	-0.139819	0.321938	0.6	0.0141768	291	500
TSH	0.0640043	-0.00304021	0.126908	0.056	0.066025	0.00224323	0.127925	0.036	-0.00202065	-0.0131845	0.0109052	0.708	0.996	-0.0295631	-0.49101	0.639313	0.74	0.0295631	291	500
URIC ACID (mg/dL)	0.0624765	0.000148401	0.122518	0.052	0.0625597	0.000504559	0.121868	0.052	-8.32423e-05	-0.00559882	0.00466446	0.94	0.996	0.00112404	-0.164239	0.235115	0.92	0.00112404	291	500
VIT B12 (pg/mL)	0.0641107	0.00527345	0.124851	0.04	0.0610037	0.002425	0.11865	0.044	0.00310698	-0.00238421	0.0120618	0.32	0.996	0.0402039	-0.0535072	0.388294	0.336	0.0402039	291	500
VIT D-25 TOT (ng/mL)	0.0653445	0.00612484	0.12442	0.028	0.0653988	0.005272	0.123342	0.024	-5.43087e-05	-0.0041221	0.00365709	0.996	0.996	-9.65493e-06	-0.107348	0.0881311	1	9.65493e-06	291	500
WBC (10**3/mm2)	0.0635181	0.0097301	0.116452	0.024	0.0633487	0.00812818	0.116617	0.028	0.000169376	-0.0055547	0.00710348	0.944	0.996	0.000270585	-0.159807	0.158238	0.952	0.000270585	291	500

## Sheet: STable3d
Supplementary Table 3d. Mediation effects of 64 clinical markers on the association between mitochondrial oxidative capacity and longitudinal changes in cognitive composite score in women
Tested for mediators	Total Effect	95% CI_Lower	95% CI_Upper	p-value	Direct Effect	95% CI_Lower	95% CI_Upper	p-value	Mediation Effect	95% CI_Lower	95% CI_Upper	p-value	q-value	Proportion	95% CI_Lower	95% CI_Upper	p-value	Proportion_abs	Nobs	Sims
ESR (mm/hr)	0.000139697	-0.00339772	0.00338601	0.88	2.0688e-05	-0.00354526	0.00332747	0.92	0.000119009	-0.000427864	0.000760799	0.636	0.992	0.00684806	-1.82835	1.2713	0.94	0.00684806	289	500
FOLATE (ng/mL)	2.07454e-05	-0.00334968	0.0037634	0.972	1.27938e-05	-0.00327171	0.00366849	0.972	7.95163e-06	-0.000257756	0.000298224	0.924	0.992	-0.00212254	-0.488656	1.09167	0.944	0.00212254	290	500
TOTAL T4 (ug/dL)	0.000189906	-0.00309661	0.0035893	0.92	0.000144746	-0.00307336	0.00345306	0.932	4.51602e-05	-0.000257335	0.000430342	0.728	0.992	-0.00100583	-0.952798	1.01356	0.968	0.00100583	291	500
CREATININE RANDOM (mg/dL)	0.00153119	-0.00227455	0.00532337	0.428	0.00149216	-0.00214964	0.00520362	0.432	3.90329e-05	-0.000253275	0.000406415	0.836	0.992	0.00394895	-0.67564	0.587699	0.896	0.00394895	284	500
IL6SR (pg/mL)	0.000151273	-0.00351411	0.00421488	0.92	3.47104e-05	-0.00355631	0.00416348	0.956	0.000116563	-0.000203075	0.000580606	0.548	0.992	0.00105859	-1.10716	0.906755	0.98	0.00105859	291	500
FREE T3 (pg/mL)	0.000186532	-0.00365741	0.0035582	0.868	0.000184349	-0.00363002	0.00358348	0.864	2.18244e-06	-0.000208653	0.000222284	0.992	0.992	5.91067e-05	-0.527333	0.524002	0.988	5.91067e-05	291	500
DIRECT BILIRUBIN (mg/dL)	0.000125784	-0.00348852	0.0037353	0.972	0.000134575	-0.00343089	0.00375123	0.972	-8.79192e-06	-0.000242357	0.000187576	0.932	0.992	0.000328989	-0.568563	0.408947	0.968	0.000328989	290	500
GGT (u/L)	0.0001831	-0.00331643	0.00389643	0.928	0.000247865	-0.00327527	0.00394346	0.904	-6.47658e-05	-0.000454094	0.000198591	0.72	0.992	0.00175011	-0.942406	0.780448	0.96	0.00175011	291	500
IL6 (pg/mL)	-2.26806e-06	-0.00328938	0.00326672	1	-0.00017735	-0.00348089	0.00307894	0.928	0.000175082	-0.00032379	0.000810913	0.444	0.992	0.00360302	-3.95426	2.12456	0.98	0.00360302	291	500
CRP (ug/mL)	8.04957e-05	-0.0031295	0.0036635	0.984	5.64555e-05	-0.00315928	0.00376027	0.996	2.40402e-05	-0.000313248	0.000412913	0.884	0.992	0.000493971	-1.10677	1.45991	0.988	0.000493971	291	500
HBA1C (%)	0.000205232	-0.00324007	0.00407921	0.916	0.000132285	-0.00338809	0.00401572	0.956	7.29468e-05	-0.00024852	0.000478586	0.636	0.992	0.00133933	-0.840577	1.32494	0.984	0.00133933	290	500
ALT (SGPT) (u/L)	0.000189404	-0.0032932	0.00367371	0.92	0.00019515	-0.00320215	0.00358642	0.912	-5.7457e-06	-0.000339128	0.000303467	0.98	0.992	-0.000433683	-0.905221	0.831501	0.988	0.000433683	291	500
MPV (fL)	6.99033e-05	-0.00337627	0.00367673	0.956	-4.97656e-07	-0.00357577	0.00357604	0.968	7.04009e-05	-0.000230603	0.000483596	0.62	0.992	8.1827e-06	-0.978834	0.984032	1	8.1827e-06	290	500
PLATELETS	0.000112003	-0.00386306	0.00375502	0.924	0.000124925	-0.00377746	0.00392963	0.924	-1.2922e-05	-0.000295739	0.000249348	0.948	0.992	0.00437441	-0.579309	0.463986	0.928	0.00437441	291	500
VIT D-25 H3 (ng/mL)	0.000107231	-0.00339314	0.00343485	0.96	0.000116206	-0.00338181	0.00351904	0.972	-8.97434e-06	-0.000287205	0.000363286	0.864	0.992	-0.000266225	-0.824095	0.839599	0.984	0.000266225	291	500
A/G RATIO	-7.71345e-05	-0.00365393	0.00351964	0.984	-3.37774e-05	-0.00355208	0.00370888	1	-4.33571e-05	-0.000399494	0.00019283	0.852	0.992	-0.000487208	-0.785066	1.17929	0.988	0.000487208	291	500
ALBUMIN (g/dL)	0.000205708	-0.00319114	0.00387003	0.912	0.000336421	-0.00312421	0.00397447	0.868	-0.000130713	-0.000653785	0.000201678	0.46	0.992	0.00262117	-1.39801	1.52469	0.964	0.00262117	291	500
ALKALINE PHOSPHATASE (u/L)	0.000134093	-0.00340139	0.00332552	0.932	0.000139479	-0.00339136	0.00334795	0.924	-5.38619e-06	-0.000401768	0.000334008	0.992	0.992	0.000406394	-0.896435	1.18901	0.972	0.000406394	291	500
AST (SGOT) (u/L)	7.16175e-05	-0.00357651	0.00358267	0.964	8.44286e-05	-0.00357469	0.00353331	0.964	-1.2811e-05	-0.000292884	0.000247319	0.908	0.992	-0.000471127	-0.793668	0.707778	0.992	0.000471127	291	500
BUN (mg/dL)	0.000169526	-0.00342378	0.00369919	0.92	0.000153527	-0.00347525	0.00357754	0.912	1.59984e-05	-0.000239106	0.000311198	0.916	0.992	-0.000897347	-0.610477	0.405956	0.964	0.000897347	291	500
CALCIUM (mg/dL)	6.52469e-05	-0.00353235	0.00380548	0.912	-0.000114937	-0.00368173	0.00367706	1	0.000180184	-0.000179269	0.000701673	0.368	0.992	0.00367051	-2.25616	2.20669	0.968	0.00367051	291	500
CHLORIDE (mmol/L)	-7.01906e-05	-0.0037036	0.00332717	0.94	7.29789e-06	-0.00371916	0.0033617	0.988	-7.74885e-05	-0.000609357	0.000354414	0.724	0.992	0.000270334	-0.897023	1.55549	1	0.000270334	291	500
CHOLESTEROL (mg/dL)	0.000290462	-0.00324714	0.00381548	0.868	0.00021971	-0.00323607	0.00369277	0.9	7.07525e-05	-0.000200706	0.000492797	0.668	0.992	0.00468202	-1.38622	0.891315	0.928	0.00468202	291	500
CO2 (mmol/L)	0.000123364	-0.00363834	0.00373777	0.964	0.000128783	-0.00358499	0.00375572	0.96	-5.41855e-06	-0.000345278	0.000359664	0.988	0.992	0.000316795	-0.976925	1.15009	0.992	0.000316795	291	500
CPK (u/L)	8.46015e-05	-0.00364021	0.00381301	0.992	-0.000233301	-0.0039089	0.00311414	0.904	0.000317903	-0.000103561	0.00100718	0.16	0.992	0.0125432	-5.98222	2.78466	0.976	0.0125432	291	500
CREATININE, SERUM (mg/dL)	0.000167641	-0.00326912	0.00378528	0.968	-8.83605e-05	-0.00353006	0.00358457	0.948	0.000256001	-0.000174139	0.000907707	0.3	0.992	0.00743064	-2.10839	1.35271	0.964	0.00743064	291	500
ABS EOSINOPHILS	6.34011e-05	-0.00329642	0.00359453	0.932	6.03841e-05	-0.00328343	0.0036355	0.94	3.01704e-06	-0.000342403	0.000410186	0.936	0.992	-0.000685842	-1.51424	0.792297	0.988	0.000685842	291	500
FERRITIN (ng/mL)	0.000102012	-0.00341328	0.0037737	0.936	-0.000110882	-0.0035879	0.00357222	0.968	0.000212894	-0.000248855	0.000836515	0.388	0.992	0.0178323	-2.2591	2.67522	0.9	0.0178323	291	500
FREE T4 (ng/mL)	0.000391617	-0.00328091	0.00394331	0.836	0.000386939	-0.00321129	0.00398146	0.812	4.67745e-06	-0.000358503	0.000362547	0.96	0.992	0.00302263	-0.819544	0.950924	0.956	0.00302263	291	500
GLOBULIN (g/dL)	0.000203774	-0.003522	0.00361238	0.904	0.000194362	-0.00339359	0.00351791	0.92	9.41222e-06	-0.00039215	0.000433201	0.96	0.992	-0.000306029	-1.16397	0.658709	0.992	0.000306029	291	500
GLUCOSE (mg/dL)	0.000275673	-0.00296556	0.00373827	0.888	0.000197417	-0.00305674	0.00377756	0.928	7.82559e-05	-0.000362066	0.000582763	0.7	0.992	0.0047482	-0.751405	1.68782	0.948	0.0047482	291	500
HEMOGLOBIN (g/dL)	0.000147257	-0.00364058	0.00356403	0.908	-0.000228337	-0.00404002	0.00324109	0.888	0.000375594	-0.000175749	0.00110261	0.216	0.992	0.0622428	-3.49977	4.54618	0.876	0.0622428	291	500
HEMATOCRIT (%)	0.000258569	-0.00348808	0.00423101	0.928	-1.21204e-05	-0.00388405	0.00395641	0.968	0.000270689	-0.000201029	0.00101379	0.296	0.992	0.0243622	-2.26594	2.10577	0.904	0.0243622	291	500
HDL-CHOLESTEROL (mg/dL)	9.17606e-05	-0.00365167	0.00399036	0.992	-8.68457e-06	-0.00365837	0.00384364	0.968	0.000100445	-0.000198608	0.000562604	0.616	0.992	0.000471279	-1.27346	0.685293	0.984	0.000471279	291	500
IRON (ug/dL)	0.000194419	-0.00361414	0.00392957	0.868	9.00336e-05	-0.0037128	0.0039497	0.944	0.000104385	-0.000174796	0.000605942	0.556	0.992	0.00916923	-1.23526	1.74029	0.904	0.00916923	291	500
IRON SATURATION (%)	0.00011498	-0.00324415	0.00360937	0.956	9.76214e-05	-0.00317775	0.00360501	0.968	1.7359e-05	-0.000212948	0.000333378	0.94	0.992	0.00158473	-0.486222	0.953225	0.936	0.00158473	291	500
LDH (u/L)	0.000148304	-0.00348737	0.00368158	0.892	0.00036094	-0.00330891	0.00373306	0.808	-0.000212636	-0.000903718	0.000257166	0.42	0.992	-0.0131498	-1.96797	1.50316	0.944	0.0131498	291	500
LDL-CHOLESTEROL (mg/dL)	9.30142e-05	-0.00363249	0.00350243	0.94	8.42414e-05	-0.00362567	0.00354271	0.936	8.77282e-06	-0.000230341	0.000310962	0.944	0.992	0.00113582	-0.642907	0.960993	0.94	0.00113582	291	500
ABS LYMPHOCYTES	0.000262189	-0.00324317	0.00393745	0.872	0.000228979	-0.00325883	0.00386218	0.88	3.32101e-05	-0.000249587	0.000400921	0.8	0.992	0.00186556	-0.835787	0.532742	0.936	0.00186556	291	500
MAGNESIUM (mg/dL)	4.71577e-05	-0.0036047	0.00370944	0.992	0.000137845	-0.00350274	0.00370215	0.964	-9.06877e-05	-0.000523804	0.000183583	0.58	0.992	0.00539278	-0.538229	0.983123	0.924	0.00539278	291	500
MCH (pg/dL)	0.000114087	-0.00364674	0.00381212	0.952	-0.00025774	-0.00385418	0.00335292	0.9	0.000371827	-0.000120065	0.00104838	0.192	0.992	0.0346515	-2.53982	3.55451	0.896	0.0346515	291	500
MCHC (g/dL)	5.99423e-05	-0.00342935	0.00364132	0.996	4.7355e-06	-0.00338123	0.00357998	0.988	5.52068e-05	-0.000203767	0.000445093	0.724	0.992	0.00542282	-0.770038	0.757903	0.88	0.00542282	291	500
MCV (fL)	0.000277358	-0.00333135	0.00407464	0.856	-0.000147462	-0.00367925	0.00373939	0.944	0.000424821	-0.00013729	0.00130735	0.136	0.992	0.0700642	-3.00018	4.3014	0.84	0.0700642	291	500
ABS MONOCYTES	0.000101742	-0.00352495	0.00395036	0.964	9.70474e-05	-0.0035657	0.00388655	0.96	4.69467e-06	-0.000229381	0.000230753	0.988	0.992	0.000905311	-0.458926	0.534056	0.968	0.000905311	291	500
ABS NEUTROPHILS	6.15021e-05	-0.00333682	0.00351769	0.96	3.45095e-05	-0.00335082	0.0034749	0.968	2.69926e-05	-0.000241665	0.000334872	0.812	0.992	0.000496553	-0.65478	0.72779	0.972	0.000496553	291	500
% BASOPHILS	0.000209222	-0.0032404	0.00366551	0.904	0.000288525	-0.00327189	0.00358115	0.88	-7.93023e-05	-0.000550651	0.000235068	0.676	0.992	-0.00182194	-1.35404	1.2596	0.964	0.00182194	291	500
% EOSINOPHILS	0.000152042	-0.00325952	0.00385936	0.932	0.00017598	-0.00317271	0.00385574	0.916	-2.39382e-05	-0.000423712	0.000389586	0.856	0.992	-0.00280196	-1.05492	0.765952	0.948	0.00280196	291	500
% LYMPHOCYTES	8.8026e-05	-0.00353293	0.00327666	0.992	3.05795e-05	-0.00356934	0.0032916	1	5.74465e-05	-0.00021181	0.000454893	0.704	0.992	-4.89768e-05	-1.03659	0.631836	1	4.89768e-05	291	500
% MONOCYTES	0.000126496	-0.00382405	0.00379143	0.984	0.000118526	-0.00378293	0.00372716	0.988	7.96942e-06	-0.000203	0.000273889	0.956	0.992	0.000276843	-0.568812	0.398197	0.988	0.000276843	291	500
% NEUTROPHILS	8.03354e-05	-0.00340579	0.00365138	0.964	-1.32234e-06	-0.00348242	0.00357811	1	8.16577e-05	-0.000178436	0.000476963	0.608	0.992	0.00302976	-0.861148	1.04658	0.94	0.00302976	291	500
POTASSIUM (mmol/L)	0.000221295	-0.00327048	0.00392845	0.912	9.46885e-05	-0.00347376	0.00374648	0.944	0.000126607	-0.000399491	0.000699234	0.576	0.992	0.0124758	-2.30181	1.71174	0.936	0.0124758	291	500
RBC (10**6/mm2)	7.35556e-05	-0.00362561	0.00420078	0.984	0.000172674	-0.00357444	0.00417167	0.952	-9.91183e-05	-0.000576856	0.000212194	0.62	0.992	0.00153486	-1.02743	0.879119	0.948	0.00153486	291	500
RDW (%)	0.000142458	-0.00358757	0.00392319	0.916	-2.11892e-05	-0.00366671	0.00379975	0.972	0.000163647	-0.000181834	0.00068306	0.436	0.992	0.00741463	-1.88073	1.78045	0.968	0.00741463	291	500
RETICULOCYTES	-3.91244e-05	-0.00341987	0.00327819	0.968	-0.000285873	-0.00371507	0.00315821	0.896	0.000246748	-0.000249483	0.000944859	0.348	0.992	-0.0104559	-3.13271	1.3138	0.956	0.0104559	291	500
SODIUM (mmol/L)	0.000200465	-0.00326291	0.00368653	0.86	0.000240366	-0.00330703	0.00367959	0.86	-3.99013e-05	-0.000386199	0.000212089	0.756	0.992	0.000928275	-0.909633	1.69534	0.976	0.000928275	291	500
TOTAL BILIRUBIN (mg/dL)	0.000117198	-0.00324089	0.00361374	0.976	8.59439e-05	-0.00319146	0.00360764	0.992	3.12544e-05	-0.000193631	0.000305069	0.788	0.992	-0.000363307	-0.916764	0.933939	0.98	0.000363307	291	500
TOTAL PROTEIN (g/dL)	0.000163813	-0.00333409	0.00399545	0.992	0.000116649	-0.00333907	0.00401548	0.992	4.71642e-05	-0.000179157	0.000354481	0.724	0.992	0.000927907	-1.158	1.94367	0.988	0.000927907	291	500
TRANSFERRIN (TOTAL IRON BINDING CAP) (ug/dL)	0.000139807	-0.00322083	0.00359914	0.924	-7.67889e-05	-0.00333127	0.00345602	0.964	0.000216596	-0.000130565	0.000797039	0.316	0.992	0.0141307	-1.14279	1.73709	0.928	0.0141307	291	500
TRIGLYCERIDES (mg/dL)	3.74871e-05	-0.00371823	0.00357	0.976	2.2019e-05	-0.00373736	0.00363573	0.968	1.54681e-05	-0.000236541	0.000334903	0.948	0.992	-0.00261031	-0.866503	0.739019	0.94	0.00261031	291	500
TSH	0.000270377	-0.00309127	0.00374204	0.932	0.000117675	-0.00309611	0.0037448	0.984	0.000152703	-0.000548272	0.000863593	0.688	0.992	-0.00394025	-3.06023	3.1057	0.98	0.00394025	291	500
URIC ACID (mg/dL)	8.9684e-05	-0.00345913	0.00372684	0.936	7.86459e-05	-0.00357104	0.0037878	0.964	1.10381e-05	-0.000324076	0.000384627	0.992	0.992	0.000979495	-0.860497	0.830143	0.968	0.000979495	291	500
VIT B12 (pg/mL)	0.00016861	-0.00307377	0.00393439	0.94	-0.000303225	-0.00352819	0.00331394	0.852	0.000471835	-0.000270671	0.00141319	0.228	0.992	0.0481595	-6.29027	3.44122	0.928	0.0481595	291	500
VIT D-25 TOT (ng/mL)	4.68787e-05	-0.00321276	0.00393176	0.952	7.18985e-05	-0.0031837	0.00401744	0.988	-2.50198e-05	-0.000436414	0.000308428	0.844	0.992	0.00263516	-0.716268	1.31751	0.948	0.00263516	291	500
WBC (10**3/mm2)	0.000236943	-0.00331326	0.0037521	0.848	0.000238785	-0.0033596	0.00369695	0.856	-1.84271e-06	-0.00026284	0.00021896	0.968	0.992	0.00237076	-0.531287	0.726366	0.92	0.00237076	291	500
